# Supplementary material for: Characterization of Fusarium Diversity and Head Microbiota Associated with Rice Spikelet Rot Disease
Source: Plants (Basel). 2025 May 20;14(10):1531. doi: 10.3390/plants14101531 (PMC12114772; doi:10.3390/plants14101531)
Supplement: Supplementary file 1 [file plants-14-01531-s001.zip]

Archive with 1 entries (1 files):
- plants-3571784-supplementary.pdf
